# Supplementary material for: Three prolonged outbreaks of metallo-β-lactamase-producing Pseudomonas aeruginosa in an Upper Austrian hospital, 2017–2023
Source: Microbiol Spectr. 2024 Aug 20;12(10):e00740-24. doi: 10.1128/spectrum.00740-24 (PMC11448029; doi:10.1128/spectrum.00740-24)
Supplement: Table S1 — Characteristics of the P. aeruginosa isolates sequenced in this study. [file spectrum.00740-24-s0003.xlsx]

## Sheet: Table S1
Table S1. Characteristics of the P. aeruginosa isolates sequenced in this study.
Species	Isolate ID	Collection Date	Source	Alias ID(s)	Nucleotide Accession(s) Ilumina	Nucleotide Accession(s) ONT	Nucleotide Accession(s) PacBio	ST	Complex Type	Cluster/Outbreak	Amikacin	Gentamicin	Hygromycin	Kanamycin	Kasugamycin	Spectinomycin	Streptomycin	Tobramycin	Beta-lactam	Carbapenem	Quaternary Ammonium Compound	Cephalosporin	Fluoroquinolone	Fosfomycin	Chloramphenicol	Quinolone	Sulfonamide	exoS	exoT	exoU	exoY	Aztreonam_MIC	Aztreonam	Piperacillin_MIC	Piperacillin	Piperacillin_Tazobactam_MIC	Tazobactam_Piperacillin	Ciprofloxacin_MIC	Ciprofloxacin	Ceftazidim_MIC	Ceftazidim	Cefepime_MIC	Cefepime	Imipenem_MIC	Imipenem	Meropenem_MIC	Meropenem	Tobramycin_MIC	Tobramycin
Pseudomonas aeruginosa	511147-22	2021	environmental	env1	SRR27279255			111	2983	cluster_1				aph(3')-IIb					blaOXA-395	blaVIM-2	qacEdelta1	blaPDC-3 (AmpC)	crpP	fosA	catB7	gyrA_T83I / parC_S87L	sul1	exoS	exoT		exoY	16	I	32	R	32	R	4	R	16	R	16	R	16	R	16	R	16	R
Pseudomonas aeruginosa	510579-A-23-WH	2023	environmental	env11-1	SRR27279266			395	3378	singleton				aph(3')-IIb					blaOXA-905		0	blaPDC-8 (AmpC)	crpP, crpP	fosA	catB7			exoS	exoT		exoY	n.a.	n.a.	n.a.	n.a.	n.a.	n.a.	n.a.	n.a.	n.a.	n.a.	n.a.	n.a.	n.a.	n.a.	n.a.	n.a.	n.a.	n.a.
Pseudomonas aeruginosa	510589-23-WH1	2023	environmental	env11-2	SRR27279265			4579	3323	singleton				aph(3')-IIb					blaOXA-904		0	blaPDC-5 (AmpC)		fosA	catB7			exoS	exoT	exoU	exoY	n.a.	n.a.	n.a.	n.a.	n.a.	n.a.	n.a.	n.a.	n.a.	n.a.	n.a.	n.a.	n.a.	n.a.	n.a.	n.a.	n.a.	n.a.
Pseudomonas aeruginosa	511149-22	2021	environmental	env3	SRR27279254			111	2983	cluster_1	aac(6')-29a		aac(6')-29a	aac(6')-29a / aph(3')-IIb	aac(6')-29a	aac(6')-29a	aac(6')-29a	aac(6')-29a	blaOXA-395	blaVIM-2	qacEdelta1	blaPDC-3 (AmpC)	crpP	fosA	catB7		sul1	exoS	exoT		exoY	n.a.	n.a.	n.a.	n.a.	n.a.	R	n.a.	R	n.a.	R	n.a.	R	n.a.	n.a.	n.a.	R	n.a.	R
Pseudomonas aeruginosa	511150-22-WH	2021	environmental	env4	SRR27279253			111	2985	singleton				aph(3')-IIb / aph(3')-Ia			aph(3'')-Ib / aph(6)-Id		blaOXA-395	blaIMP-13	qacE	blaPDC-3 (AmpC)	crpP	fosA		gyrA_T83I / parC_S87L	sul1	exoS	exoT		exoY	n.a.	n.a.	n.a.	n.a.	n.a.	R	n.a.	R	n.a.	R	n.a.	R	n.a.	n.a.	n.a.	R	n.a.	R
Pseudomonas aeruginosa	510485-23	16.02.2023	environmental	env5	SRR27279270			235	1938	cluster_2		aac(6')-Ib'		aph(3')-IIb / aph(3')-Ia			aadA6 / aph(3'')-Ib / aph(6)-Id		blaOXA-2 / blaOXA-488	blaVIM-1	qacE	blaPDC-35 (AmpC)		fosA	catB7		sul1		exoT	exoU	exoY	64	R	n.a.	n.a.	128	R	4	R	64	R	64	R	16	R	16	R	16	R
Pseudomonas aeruginosa	510595-23-WH1	2023	environmental	env6-1	SRR27279264			111	2982	cluster_1				aph(3')-IIb					blaOXA-395	blaVIM-2	qacEdelta1	blaPDC-3 (AmpC)	crpP	fosA	catB7		sul1	exoS	exoT		exoY	16	I	128	R	128	R	4	R	64	R	64	R	16	R	16	R	16	R
Pseudomonas aeruginosa	510596-23-WH1	2021	environmental	env6-2	SRR27279263			621	3322	singleton		aac(6')-Ib4		aph(3')-IIb			aadA11 / aph(3'')-Ib / aph(6)-Id		blaOXA-2 / blaOXA-914	blaIMP-13	qacEdelta1	blaOXA-17 (ESBL) / blaPDC-5 (AmpC)	crpP	fosA	catB7		sul1	exoS	exoT		exoY	16	I	32	R	32	R	4	R	16	R	16	R	16	R	16	R	16	R
Pseudomonas aeruginosa	510522-22	02.12.2021	clinical	pt1	SRR27279226			235	1938	cluster_2		aac(6')-Ib'		aph(3')-IIb / aph(3')-Ia			aadA6 / aph(3'')-Ib / aph(6)-Id		blaOXA-2 / blaOXA-488	blaVIM-1	qacE	blaPDC-35 (AmpC)		fosA	catB7		sul1		exoT	exoU	exoY	4	I	128	R	128	R	4	R	64	R	64	R	16	R	16	R	16	R
Pseudomonas aeruginosa	510960-22-WH	23.05.2022	clinical	pt10	SRR27279261	SRR27500657	CP142782	235	1938	cluster_2		aac(6')-Ib'		aph(3')-IIb / aph(3')-Ia			aadA6 / aph(3'')-Ib / aph(6)-Id		blaOXA-2 / blaOXA-488	blaVIM-1	qacE	blaPDC-35 (AmpC)		fosA	catB7		sul1		exoT	exoU	exoY	4	I	128	R	128	R	4	R	64	R	64	R	16	R	16	R	16	R
Pseudomonas aeruginosa	511107-22	06.04.2020	clinical	pt11	SRR27279260			235	1938	cluster_2		aac(6')-Ib'		aph(3')-IIb / aph(3')-Ia			aadA6 / aph(3'')-Ib / aph(6)-Id		blaOXA-2 / blaOXA-488	blaVIM-1	qacE	blaPDC-35 (AmpC)		fosA	catB7		sul1		exoT	exoU	exoY	n.a.	n.a.	n.a.	n.a.	n.a.	R	n.a.	R	n.a.	R	n.a.	R	n.a.	n.a.	n.a.	R	n.a.	S
Pseudomonas aeruginosa	511108-22	09.06.2022	clinical	pt11	SRR27279258	SRR27500656	CP142781	235	1938	cluster_2		aac(6')-Ib'		aph(3')-IIb			aadA6 / aph(3'')-Ib / aph(6)-Id		blaOXA-2 / blaOXA-488	blaVIM-1	qacEdelta1	blaOXA-17 (ESBL) / blaPDC-35 (AmpC)		fosA	catB7		sul1		exoT	exoU	exoY	n.a.	n.a.	n.a.	n.a.	n.a.	R	n.a.	R	n.a.	R	n.a.	R	n.a.	n.a.	n.a.	R	n.a.	R
Pseudomonas aeruginosa	511117-22	11.07.2022	clinical	pt12	SRR27279257			111	2982	cluster_1				aph(3')-IIb					blaOXA-395	blaVIM-2	qacEdelta1	blaPDC-3 (AmpC)	crpP	fosA	catB7		sul1	exoS	exoT		exoY	4	I	n.a.	n.a.	128	R	4	R	64	R	64	R	16	R	16	R	16	R
Pseudomonas aeruginosa	511146-22	15.07.2022	clinical	pt13	SRR27279256			111	2984	cluster_1				aph(3')-IIb					blaOXA-395	blaVIM-2	qacEdelta1	blaPDC-3 (AmpC)	crpP	fosA	catB7		sul1	exoS	exoT		exoY	n.a.	n.a.	n.a.	n.a.	n.a.	R	n.a.	R	n.a.	R	n.a.	R	n.a.	n.a.	n.a.	R	n.a.	R
Pseudomonas aeruginosa	511569-22-WH	26.09.2022	clinical	pt14	SRR27279251	SRR27500654		111	2548	cluster_1	aac(6')-29a / aac(6')-29b		aac(6')-29a / aac(6')-29b	aac(6')-29a / aac(6')-29b / aph(3')-IIb	aac(6')-29a / aac(6')-29b	aac(6')-29a / aac(6')-29b	aac(6')-29a / aac(6')-29b	aac(6')-29a / aac(6')-29b	blaOXA-395	blaVIM-2	qacEdelta1	blaPDC-3 (AmpC)	crpP	fosA	catB7	gyrA_T83I / parC_S87L	sul1	exoS	exoT		exoY	n.a.	n.a.	n.a.	n.a.	n.a.	R	n.a.	R	n.a.	R	n.a.	R	n.a.	n.a.	n.a.	R	n.a.	R
Pseudomonas aeruginosa	511570-22	26.09.2022	clinical	pt14	SRR27279250	SRR27500653	CP142779	111	2548	singleton	aac(6')-29a		aac(6')-29a	aac(6')-29a / aph(3')-IIb	aac(6')-29a	aac(6')-29a	aac(6')-29a	aac(6')-29a	blaOXA-395	blaVIM-2	qacEdelta1	blaPDC-3 (AmpC)	crpP	fosA	catB7		sul1	exoS	exoT		exoY	4	I	128	R	128	R	4	R	64	R	64	R	16	R	16	R	16	R
Pseudomonas aeruginosa	511571-22	26.09.2022	clinical	pt15	SRR27279249	SRR27500652	CP142778	111	2982	cluster_1				aph(3')-IIb					blaOXA-395	blaVIM-2	qacEdelta1	blaPDC-3 (AmpC)	crpP	fosA	catB7		sul1	exoS	exoT		exoY	n.a.	n.a.	n.a.	n.a.	n.a.	R	n.a.	R	n.a.	R	n.a.	R	n.a.	n.a.	n.a.	R	n.a.	R
Pseudomonas aeruginosa	511553-22	09.06.2020	clinical	pt16	SRR27279252	SRR27500655	CP142780	235	1938	cluster_2		aac(6')-Ib'		aph(3')-IIb			aadA6 / aph(3'')-Ib / aph(6)-Id		blaOXA-2 / blaOXA-488	blaVIM-1	qacE	blaPDC-35 (AmpC)		fosA	catB7		sul1		exoT	exoU	exoY	16	I	128	R	128	R	4	R	64	R	64	R	16	R	16	R	16	R
Pseudomonas aeruginosa	NRLAR-21-0133	27.11.2019	clinical	pt17(523)	SRR27279212			111	2226	cluster_1				aph(3')-IIb					blaOXA-395	blaVIM-2	qacEdelta1	blaPDC-3 (AmpC)	crpP, crpP	fosA	catB7		sul1	exoS	exoT		exoY	16	I	32	R	32	R	4	R	16	R	8	R	16	R	16	R	16	R
Pseudomonas aeruginosa	NRLAR-21-0142	10.02.2021	clinical	pt18(609)	SRR27279211			111	2226	cluster_1				aph(3')-IIb					blaOXA-395	blaVIM-2	qacEdelta1	blaPDC-3 (AmpC)	crpP, crpP	fosA	catB7		sul1	exoS	exoT		exoY	64	R	n.a.	n.a.	128	R	1	R	64	R	64	R	2	R	4	R	2	R
Pseudomonas aeruginosa	NRLAR-21-0145	2021	clinical	pt19(632)	SRR27279210			111	2226	cluster_1				aph(3')-IIb					blaOXA-395	blaVIM-2	qacEdelta1	blaPDC-3 (AmpC)	crpP	fosA	catB7		sul1	exoS	exoT		exoY	n.a.	n.a.	n.a.	n.a.	n.a.	R	n.a.	R	n.a.	R	n.a.	R	n.a.	n.a.	n.a.	R	n.a.	R
Pseudomonas aeruginosa	510523-22	14.02.2022	clinical	pt2	SRR27279215			621	2546	cluster_3		aac(6')-Ib4		aph(3')-IIb					blaOXA-914	blaIMP-13	qacEdelta1	blaPDC-5 (AmpC)	crpP	fosA	catB7		sul1	exoS	exoT		exoY	16	I	128	R	128	R	4	R	64	R	64	R	16	R	16	R	16	R
Pseudomonas aeruginosa	511646-22	18.10.2022	clinical	pt20	SRR27279247			111	2982	cluster_1	aac(6')-29a		aac(6')-29a	aac(6')-29a / aph(3')-IIb	aac(6')-29a	aac(6')-29a	aac(6')-29a	aac(6')-29a	blaOXA-395	blaVIM-2	qacEdelta1	blaPDC-3 (AmpC)	crpP	fosA	catB7		sul1	exoS	exoT		exoY	16	I	32	R	32	R	4	R	16	R	16	R	16	R	16	R	16	R
Pseudomonas aeruginosa	511647-22	02.11.2022	clinical	pt21	SRR27279246			235	1938	cluster_2		aac(6')-Ib'		aph(3')-IIb / aph(3')-Ia			aadA6 / aph(3'')-Ib / aph(6)-Id		blaOXA-2 / blaOXA-488	blaVIM-1	qacE	blaPDC-35 (AmpC)		fosA	catB7		sul1		exoT	exoU	exoY	64	R	n.a.	n.a.	32	R	4	R	64	R	64	R	16	R	16	R	16	R
Pseudomonas aeruginosa	511688-22	07.11.2022	clinical	pt22	SRR27279245			111	2982	cluster_1	aac(6')-29b		aac(6')-29b	aac(6')-29b / aph(3')-IIb	aac(6')-29b	aac(6')-29b	aac(6')-29b	aac(6')-29b	blaOXA-395	blaVIM-2	qacEdelta1	blaPDC-3 (AmpC)	crpP	fosA	catB7		sul1	exoS	exoT		exoY	16	I	128	R	128	R	4	R	64	R	64	R	16	R	16	R	16	R
Pseudomonas aeruginosa	511801-22	21.11.2022	clinical	pt23	SRR27279244			235	1938	cluster_2		aac(6')-Ib'		aph(3')-IIb			aadA6 / aph(3'')-Ib / aph(6)-Id		blaOXA-488	blaVIM-1	qacEdelta1	blaPDC-35 (AmpC)		fosA	catB7		sul1		exoT	exoU	exoY	n.a.	n.a.	n.a.	n.a.	n.a.	R	n.a.	R	n.a.	R	n.a.	R	n.a.	n.a.	n.a.	R	n.a.	R
Pseudomonas aeruginosa	511802-22	21.11.2022	clinical	pt24	SRR27279243			111	2982	cluster_1				aph(3')-IIb					blaOXA-395	blaVIM-2	qacEdelta1	blaPDC-3 (AmpC)	crpP	fosA	catB7		sul1	exoS	exoT		exoY	16	I	32	R	32	R	4	R	16	R	16	R	16	R	16	R	16	R
Pseudomonas aeruginosa	511882-2-22	27.01.2020	clinical	pt25	SRR27279242			558	3238	singleton				aph(3')-IIb					blaOXA-486		0	blaPDC-278 (AmpC)	crpP	fosA	catB7			exoS	exoT		exoY	16	I	32	R	64	R	4	R	16	R	8	R	16	R	16	R	16	R
Pseudomonas aeruginosa	511883-22	18.04.2020	clinical	pt26	SRR27279241			235	1938	cluster_2		aac(6')-Ib'		aph(3')-IIb			aph(3'')-Ib / aph(6)-Id		blaOXA-2 / blaOXA-488	blaVIM-1	qacE	blaPDC-35 (AmpC)		fosA	catA / catB7		sul1		exoT	exoU	exoY	n.a.	n.a.	n.a.	n.a.	n.a.	n.a.	n.a.	n.a.	n.a.	n.a.	n.a.	n.a.	n.a.	n.a.	n.a.	n.a.	n.a.	n.a.
Pseudomonas aeruginosa	511884-22	27.04.2020	clinical	pt27	SRR27279240			111	2982	cluster_1				aph(3')-IIb					blaOXA-395	blaVIM-2	qacEdelta1	blaPDC-3 (AmpC)		fosA	catB7		sul1	exoS	exoT		exoY	16	I	n.a.	n.a.	64	R	4	R	16	S	16	S	16	R	16	R	16	R
Pseudomonas aeruginosa	511885-22	30.04.2020	clinical	pt28	SRR27279239			235	1938	cluster_2		aac(6')-Ib'		aph(3')-IIb / aph(3')-Ia			aadA6 / aph(3'')-Ib / aph(6)-Id		blaOXA-2 / blaOXA-488	blaVIM-1	qacE	blaPDC-35 (AmpC)		fosA	catB7		sul1		exoT	exoU	exoY	n.a.	n.a.	n.a.	n.a.	n.a.	n.a.	n.a.	n.a.	n.a.	n.a.	n.a.	n.a.	n.a.	n.a.	n.a.	n.a.	n.a.	n.a.
Pseudomonas aeruginosa	511886-22	30.06.2020	clinical	pt29	SRR27279238			621	2546	cluster_3		aac(6')-Ib4		aph(3')-IIb					blaOXA-914	blaIMP-13	qacEdelta1	blaPDC-5 (AmpC)	crpP	fosA	catB7		sul1	exoS	exoT		exoY	n.a.	n.a.	n.a.	n.a.	n.a.	R	n.a.	R	n.a.	R	n.a.	R	n.a.	n.a.	n.a.	R	n.a.	R
Pseudomonas aeruginosa	510524-22	18.02.2022	clinical	pt3	SRR27279209			111	2547	singleton	aac(6')-29		aac(6')-29	aac(6')-29 / aph(3')-IIb	aac(6')-29	aac(6')-29	aac(6')-29	aac(6')-29	blaOXA-395	blaVIM-2	qacEdelta1	blaPDC-3 (AmpC)	crpP	fosA	catB7		sul1	exoS	exoT		exoY	16	I	32	R	32	R	4	R	64	R	64	R	16	R	16	R	16	R
Pseudomonas aeruginosa	511887-22	13.07.2020	clinical	pt30	SRR27279236			621	2546	cluster_3		aac(6')-Ib4		aph(3')-IIb					blaOXA-914	blaIMP-13	qacEdelta1	blaPDC-5 (AmpC)	crpP	fosA	catB7		sul1	exoS	exoT		exoY	32	R	n.a.	n.a.	128	R	4	R	64	R	64	R	16	R	16	R	16	R
Pseudomonas aeruginosa	511888-22	24.07.2020	clinical	pt31	SRR27279235			621	2546	cluster_3		aac(6')-Ib4		aph(3')-IIb					blaOXA-914	blaIMP-13	qacEdelta1	blaPDC-5 (AmpC)	crpP	fosA	catB7		sul1	exoS	exoT		exoY	n.a.	n.a.	n.a.	n.a.	n.a.	R	n.a.	R	n.a.	R	n.a.	R	n.a.	n.a.	n.a.	R	n.a.	R
Pseudomonas aeruginosa	511889-2-22	18.08.2020	clinical	pt32	SRR27279234			621	2546	cluster_3		aac(6')-Ib4		aph(3')-IIb					blaOXA-914	blaIMP-13	qacEdelta1	blaPDC-5 (AmpC)	crpP	fosA	catB7		sul1	exoS	exoT		exoY	4	I	n.a.	n.a.	128	R	4	R	64	R	64	R	16	R	16	R	16	R
Pseudomonas aeruginosa	511890-22-WH	18.08.2020	clinical	pt33	SRR27279233			621	2546	cluster_3		aac(6')-Ib4		aph(3')-IIb					blaOXA-914	blaIMP-13	qacEdelta1	blaPDC-5 (AmpC)	crpP	fosA	catB7		sul1	exoS	exoT		exoY	16	I	n.a.	n.a.	128	R	4	R	64	R	64	R	16	R	16	R	16	R
Pseudomonas aeruginosa	511891-22	06.10.2020	clinical	pt34	SRR27279232			621	2546	cluster_3		aac(6')-Ib4		aph(3')-IIb					blaOXA-914	blaIMP-13	qacEdelta1	blaPDC-5 (AmpC)	crpP	fosA	catB7		sul1	exoS	exoT		exoY	16	I	n.a.	n.a.	128	R	4	R	16	R	16	R	16	R	16	R	8	R
Pseudomonas aeruginosa	511892-22-WH3	06.10.2020	clinical	pt35	SRR27279231			621	2546	cluster_3		aac(6')-Ib4		aph(3')-IIb					blaOXA-914	blaIMP-13	qacEdelta1	blaPDC-5 (AmpC)	crpP	fosA	catB7	gyrA_T83I / parC_S87L	sul1	exoS	exoT		exoY	64	R	128	R	128	R	4	R	64	R	64	R	16	R	16	R	16	R
Pseudomonas aeruginosa	511893-22	16.10.2020	clinical	pt36	SRR27279230			235	1938	cluster_2		aac(6')-Ib'		aph(3')-IIb / aph(3')-Ia			aadA6 / aph(3'')-Ib / aph(6)-Id		blaOXA-2 / blaOXA-488	blaVIM-1	qacE	blaPDC-35 (AmpC)		fosA	catB7		sul1		exoT	exoU	exoY	16	I	n.a.	n.a.	64	R	4	R	16	R	16	R	16	R	16	R	16	R
Pseudomonas aeruginosa	511894-22	09.11.2020	clinical	pt37	SRR27279229			111	2548	cluster_1				aph(3')-IIb					blaOXA-395	blaVIM-2	qacEdelta1	blaPDC-3 (AmpC)	crpP	fosA	catB7		sul1	exoS	exoT		exoY	n.a.	n.a.	n.a.	n.a.	n.a.	R	n.a.	R	n.a.	R	n.a.	R	n.a.	n.a.	n.a.	R	n.a.	R
Pseudomonas aeruginosa	511895-22	22.12.2020	clinical	pt38	SRR27279228			621	2546	cluster_3		aac(6')-Ib4		aph(3')-IIb					blaOXA-914	blaIMP-13	qacEdelta1	blaPDC-5 (AmpC)	crpP	fosA	catB7		sul1	exoS	exoT		exoY	64	R	n.a.	n.a.	n.a.	R	4	R	64	R	64	R	16	R	16	R	16	R
Pseudomonas aeruginosa	511896-22	04.01.2021	clinical	pt39	SRR27279227			132	3236	singleton				aph(3')-IIb					blaOXA-494		0	blaPDC-3 (AmpC)	crpP	fosA	catB7			exoS	exoT		exoY	64	R	n.a.	n.a.	32	R	4	R	64	R	64	R	16	R	16	R	8	R
Pseudomonas aeruginosa	510525-22	24.02.2022	clinical	pt4	SRR27279208			111	2226	cluster_1				aph(3')-IIb					blaOXA-395	blaVIM-2	qacEdelta1	blaPDC-3 (AmpC)	crpP	fosA	catB7		sul1	exoS	exoT		exoY	16	I	32	R	32	R	4	R	16	R	16	R	16	R	16	R	16	R
Pseudomonas aeruginosa	511897-22	15.03.2021	clinical	pt40	SRR27279225			111	2982	cluster_1				aph(3')-IIb					blaOXA-395	blaVIM-2	qacEdelta1	blaPDC-3 (AmpC)	crpP	fosA	catB7		sul1	exoS	exoT		exoY	64	R	n.a.	n.a.	32	R	4	R	64	R	64	R	16	R	16	R	8	R
Pseudomonas aeruginosa	511898-22	19.05.2021	clinical	pt41	SRR27279224			621	2546	cluster_3		aac(6')-Ib4		aph(3')-IIb					blaOXA-914	blaIMP-13	qacEdelta1	blaPDC-5 (AmpC)	crpP	fosA	catB7		sul1	exoS	exoT		exoY	16	I	64	R	128	R	4	R	64	R	32	R	16	R	16	R	8	R
Pseudomonas aeruginosa	511899-22	10.06.2021	clinical	pt42	SRR27279223			111	2548	cluster_1				aph(3')-IIb					blaOXA-395	blaVIM-2	qacEdelta1	blaPDC-3 (AmpC)	crpP	fosA	catB7		sul1	exoS	exoT			16	I	64	R	128	R	4	R	32	R	8	R	16	R	16	R	16	R
Pseudomonas aeruginosa	511900-22	20.07.2021	clinical	pt43	SRR27279222			111	2984	cluster_1				aph(3')-IIb					blaOXA-395	blaVIM-2	qacEdelta1	blaPDC-3 (AmpC)		fosA	catB7			exoS	exoT			16	I	32	R	128	R	4	R	16	R	8	R	16	R	16	R	16	R
Pseudomonas aeruginosa	511901-22-WH	10.08.2021	clinical	pt44	SRR27279221			235	1938	cluster_2		aac(6')-Ib'		aph(3')-IIb			aadA6 / aph(3'')-Ib / aph(6)-Id		blaOXA-2 / blaOXA-488	blaVIM-1	qacE	blaPDC-35 (AmpC)		fosA	catB7		sul1		exoT	exoU	exoY	n.a.	n.a.	n.a.	n.a.	n.a.	n.a.	n.a.	n.a.	n.a.	n.a.	n.a.	n.a.	n.a.	n.a.	n.a.	n.a.	n.a.	n.a.
Pseudomonas aeruginosa	511902-22	09.09.2021	clinical	pt45	SRR27279220			235	1938	cluster_2		aac(6')-Ib'		aph(3')-IIb			aadA6 / aph(3'')-Ib / aph(6)-Id		blaOXA-2 / blaOXA-488	blaVIM-1	qacEdelta1	blaPDC-35 (AmpC)		fosA	catB7		sul1		exoT	exoU	exoY	n.a.	n.a.	n.a.	n.a.	n.a.	n.a.	n.a.	n.a.	n.a.	n.a.	n.a.	n.a.	n.a.	n.a.	n.a.	n.a.	n.a.	n.a.
Pseudomonas aeruginosa	511903-22	15.10.2021	clinical	pt46	SRR27279219			235	1938	cluster_2		aac(6')-Ib'		aph(3')-IIb			aadA6 / aph(3'')-Ib / aph(6)-Id		blaOXA-2 / blaOXA-488	blaVIM-1	qacE	blaPDC-35 (AmpC)		fosA	catB7		sul1		exoT	exoU	exoY	n.a.	n.a.	n.a.	n.a.	n.a.	n.a.	n.a.	n.a.	n.a.	n.a.	n.a.	n.a.	n.a.	n.a.	n.a.	n.a.	n.a.	n.a.
Pseudomonas aeruginosa	511904-22	19.11.2021	clinical	pt47	SRR27279218			231	3237	singleton				aph(3')-IIb					blaOXA-914		0	blaPDC-5 (AmpC)		fosA	catB7			exoS	exoT		exoY	16	I	128	R	128	R	4	R	16	R	64	R	16	R	16	R	16	R
Pseudomonas aeruginosa	511905-22	06.12.2021	clinical	pt48	SRR27279217			111	2226	cluster_1				aph(3')-IIb					blaOXA-395	blaVIM-2	qacEdelta1	blaPDC-3 (AmpC)	crpP	fosA	catB7		sul1	exoS	exoT		exoY	n.a.	n.a.	n.a.	n.a.	n.a.	n.a.	n.a.	n.a.	n.a.	n.a.	n.a.	n.a.	n.a.	n.a.	n.a.	n.a.	n.a.	n.a.
Pseudomonas aeruginosa	511906-22	23.12.2021	clinical	pt49	SRR27279216			111	2982	cluster_1				aph(3')-IIb					blaOXA-395	blaVIM-2	qacEdelta1	blaPDC-3 (AmpC)	crpP	fosA	catB7		sul1	exoS	exoT		exoY	16	I	n.a.	n.a.	64	R	4	R	16	R	16	R	16	R	16	R	16	R
Pseudomonas aeruginosa	510526-22	07.03.2022	clinical	pt5	SRR27279207			235	1938	cluster_2		aac(6')-Ib'		aph(3')-IIb / aph(3')-Ia			aadA6 / aph(3'')-Ib / aph(6)-Id		blaOXA-2 / blaOXA-488	blaVIM-1	qacE	blaPDC-35 (AmpC)	crpP	fosA	catB7		sul1		exoT	exoU	exoY	4	I	128	R	128	R	4	R	64	R	64	R	16	R	16	R	16	R
Pseudomonas aeruginosa	511907-22-WH3	23.05.2022	clinical	pt50	SRR27279214			111	2548	cluster_1	aac(6')-29a / aac(6')-29b		aac(6')-29a / aac(6')-29b	aac(6')-29a / aac(6')-29b / aph(3')-IIb	aac(6')-29a / aac(6')-29b	aac(6')-29a / aac(6')-29b	aac(6')-29a / aac(6')-29b	aac(6')-29a / aac(6')-29b	blaOXA-395	blaVIM-2	qacEdelta1	blaPDC-3 (AmpC)	crpP	fosA	catB7	gyrA_T83I / parC_S87L	sul1	exoS	exoT			2	I	128	R	128	R	4	R	64	R	64	R	16	R	16	R	16	R
Pseudomonas aeruginosa	511908-22	20.06.2022	clinical	pt51	SRR27279213			621	3249	singleton		aac(6')-Ib4		aph(3')-IIb					blaOXA-914	blaIMP-13	qacEdelta1	blaPDC-5 (AmpC)	crpP	fosA	catB7		sul1	exoS	exoT		exoY	16	I	32	R	32	R	4	R	n.a.	R	16	R	16	R	16	R	16	R
Pseudomonas aeruginosa	510098-23	11.01.2023	clinical	pt52	SRR27279271			111	2982	cluster_1	aac(6')-29		aac(6')-29	aac(6')-29 / aph(3')-IIb	aac(6')-29	aac(6')-29	aac(6')-29	aac(6')-29	blaOXA-395	blaVIM-2	qacEdelta1	blaPDC-3 (AmpC)	crpP	fosA	catB7		sul1	exoS	exoT		exoY	n.a.	n.a.	n.a.	n.a.	n.a.	n.a.	n.a.	n.a.	n.a.	n.a.	n.a.	n.a.	n.a.	n.a.	n.a.	n.a.	n.a.	n.a.
Pseudomonas aeruginosa	510504-23	18.04.2017	clinical	pt53	SRR27279259			111	2226	cluster_1	aac(6')-29a		aac(6')-29a	aac(6')-29a / aph(3')-IIb	aac(6')-29a	aac(6')-29a	aac(6')-29a	aac(6')-29a	blaOXA-395	blaVIM-2	qacEdelta1	blaPDC-3 (AmpC)	crpP, crpP	fosA	catB7		sul1	exoS	exoT		exoY	n.a.	n.a.	n.a.	n.a.	n.a.	n.a.	n.a.	n.a.	n.a.	n.a.	n.a.	n.a.	n.a.	n.a.	n.a.	n.a.	n.a.	n.a.
Pseudomonas aeruginosa	510505-23	28.03.2017	clinical	pt54	SRR27279248			111	2226	cluster_1	aac(6')-29a / aac(6')-29b		aac(6')-29a / aac(6')-29b	aac(6')-29a / aac(6')-29b / aph(3')-IIb	aac(6')-29a / aac(6')-29b	aac(6')-29a / aac(6')-29b	aac(6')-29a / aac(6')-29b	aac(6')-29a / aac(6')-29b	blaOXA-395	blaVIM-2	qacEdelta1	blaPDC-3 (AmpC)	crpP	fosA	catB7		sul1	exoS	exoT		exoY	64	R	32	R	32	R	4	R	64	R	64	R	16	R	16	R	16	S
Pseudomonas aeruginosa	510506-23	27.06.2017	clinical	pt55	SRR27279237			111	2983	cluster_1	aac(6')-29a / aac(6')-29b		aac(6')-29a / aac(6')-29b	aac(6')-29a / aac(6')-29b / aph(3')-IIb	aac(6')-29a / aac(6')-29b	aac(6')-29a / aac(6')-29b	aac(6')-29a / aac(6')-29b	aac(6')-29a / aac(6')-29b	blaOXA-395	blaVIM-2	qacEdelta1	blaPDC-3 (AmpC)	crpP	fosA	catB7		sul1	exoS	exoT			4	I	128	R	128	R	4	R	64	R	64	R	16	R	16	R	16	R
Pseudomonas aeruginosa	510527-22	28.03.2022	clinical	pt6	SRR27279269			111	2226	cluster_1	aac(6')-29b		aac(6')-29b	aac(6')-29b / aph(3')-IIb	aac(6')-29b	aac(6')-29b	aac(6')-29b	aac(6')-29b	blaOXA-395	blaVIM-2	qacEdelta1	blaPDC-3 (AmpC)	crpP	fosA	catB7		sul1	exoS	exoT		exoY	8	I	32	R	32	R	4	R	16	R	8	R	16	R	16	R	16	R
Pseudomonas aeruginosa	510528-22	28.03.2022	clinical	pt7	SRR27279268			111	2548	cluster_1	aac(6')-29a		aac(6')-29a	aac(6')-29a / aph(3')-IIb	aac(6')-29a	aac(6')-29a	aac(6')-29a	aac(6')-29a	blaOXA-395	blaVIM-2	qacEdelta1	blaPDC-3 (AmpC)	crpP	fosA	catB7		sul1	exoS	exoT			2	I	128	R	128	R	4	R	64	R	64	R	16	R	16	R	16	R
Pseudomonas aeruginosa	510529-22	23.07.2021	clinical	pt8	SRR27279267			235	1938	cluster_2		aac(6')-Ib'		aph(3')-IIb / aph(3')-Ia			aadA6 / aph(3'')-Ib / aph(6)-Id		blaOXA-2 / blaOXA-488	blaVIM-1	qacE	blaPDC-35 (AmpC)		fosA	catB7		sul1		exoT	exoU	exoY	n.a.	n.a.	n.a.	n.a.	n.a.	R	n.a.	R	n.a.	R	n.a.	R	n.a.	n.a.	n.a.	R	n.a.	R
Pseudomonas aeruginosa	510959-22-WH2-1	26.04.2022	clinical	pt9	SRR27279262			235	1938	cluster_2		aac(6')-Ib'		aph(3')-IIb			aadA6 / aph(3'')-Ib / aph(6)-Id		blaOXA-488	blaVIM-1	qacE	blaPDC-35 (AmpC)		fosA	catB7		sul1		exoT	exoU	exoY	n.a.	n.a.	n.a.	n.a.	n.a.	n.a.	n.a.	n.a.	n.a.	n.a.	n.a.	n.a.	n.a.	n.a.	n.a.	n.a.	n.a.	n.a.
[truncated: 11 more columns]
