# Supplementary material for: Three prolonged outbreaks of metallo-β-lactamase-producing Pseudomonas aeruginosa in an Upper Austrian hospital, 2017–2023
Source: Microbiol Spectr. 2024 Aug 20;12(10):e00740-24. doi: 10.1128/spectrum.00740-24 (PMC11448029; doi:10.1128/spectrum.00740-24)
Supplement: Table S2 — Characteristics of the non-P. aeruginosa isolates sequenced in this study. [file spectrum.00740-24-s0004.xlsx]

## Sheet: Tabelle1
Table S2. Characteristics of the non-P. aeruginosa isolates sequenced in this study.
Species	Isolate ID	Alias ID(s)	Collection Date	Source	ST	Carbapenem	Rifamycin	Sulfonamide	Tigecycline	Aminoglycoside
P. putida	510578-23-WH1	env10	2023	environmental	n.a.	blaIMP-13	arr-3	sul1
S. stutzeri	510580-23-WH1	env12	2023	environmental	n.a.				tmexD2
S.maltophilia	511148-22-WH2	env2	2021	environmental	130	blaL1				aph(3`)-Iic
